# Supplementary material for: Influence of Oxygen Management during the Post-Fermentation Stage on Acetaldehyde, Color, and Phenolics of Vitis vinifera L. Cv. Cabernet Sauvignon Wine
Source: Molecules. 2022 Oct 8;27(19):6692. doi: 10.3390/molecules27196692 (PMC9572646; doi:10.3390/molecules27196692)
Supplement: Supplementary file 1 [file molecules-27-06692-s001.zip]

Archive with 1 entries (1 files):
- molecules-1948582-supplementary.pdf
